# Supplementary material for: Disrupted joint action accounts for reduced likability of socially anxious individuals
Source: J Behav Ther Exp Psychiatry. 2020 Sep;68:101512. doi: 10.1016/j.jbtep.2019.101512 (PMC7232015; doi:10.1016/j.jbtep.2019.101512)
Supplement: Multimedia component 2 [file mmc2.xml]

<?xml version="1.0" encoding="UTF-8" standalone="no"?><data:data><datasets><author>m.j.j.lommen@rug.nl</author><type>0</type><dataset><value>1</value><reason>Data will be made available on request</reason><comments/></dataset></datasets></data:data>
